# Supplementary material for: Radical and Ionic Mechanisms in Rearrangements of o-Tolyl Aryl Ethers and Amines Initiated by the Grubbs–Stoltz Reagent, Et3SiH/KOtBu
Source: Molecules. 2021 Nov 15;26(22):6879. doi: 10.3390/molecules26226879 (PMC8619283; doi:10.3390/molecules26226879)
Supplement: Supplementary file 1 [file molecules-26-06879-s001.zip]

Archive with 1 entries (1 files):
- molecules-1440583-supplementary.pdf
